# Supplementary material for: The effects of island forest restoration on open habitat specialists: the endangered weevil Hadramphus spinipennis Broun and its host-plant Aciphylla dieffenbachii Kirk
Source: PeerJ. 2015 Feb 5;3:e749. doi: 10.7717/peerj.749 (PMC4327253; doi:10.7717/peerj.749)
Supplement: Supplemental Information 2 — The ITS2 alignment for Mangere and Rangatira; the STR is included in this alignment. [file peerj-03-749-s002.fas]

>H_spinipennis_A
ATTCTGTTCCCGGACCACTCCTGGCTGAGGGTCGTATCTATTTGAAAGACTGTTCGGTGTCGACGTCGGTGATAGATATATATATATATATATA--TCTTAACCCCGCCGACACGTCAGAGCGAGTTGGATGTCTTACGCGCCGTCGCGTTCTCCTAACGGAAAACGCGTGGACGGTGCGACATCTTGAAACGCGAAAGCGACCAGATAGCCGGCCGAACGGTAACCGATCCCGGCCGGCTATTTCGGTAAACAGCAAGCGTCGACGTGTACGTAGCGCCAGCACCGTATATAAATATACGTCTCGATTATATATACGTCTACGTGTTCGGAGTAATAGATAAATACTCTACTACCGTARGATAATGATCGTAACGTGAAACGATCGTCGTGTCCGATATTTTCGATTGAAATGACRGAAAATGACGTCAGATCGTAACGGTGCGCGC
>H_spinipennis_B
ATTCTGTTCCCGGACCACTCCTGGCTGAGGGTAGTATCTATTTGAAAGACTGTTCGGTGTCGACGTCGGTGATAGATATATATA------------TCTTAACACCGCCGACACGTCGGAGCGAGTTGGATGTCTTACGCGCCGTCGCGTTCTCCTAACGGAAAACGCGTGGACGGTGCGACATCTTGAAACGCGAAAGCGACCAGATAGCCGGCCGAACGGTAACCGATCCCGGCCGGCTATTTCGGTAAACAGCAAGCGTCGACGTGTACGTAGCGCCAGCACCGTATATAAATATACGTCTCGATTATATATACGTCTACGTGTTCGGAGTAATAGATAAATACTCTACTACCGTAGGATAATGATCGTAACGTGAAACGATCGTCGTGTCCGATATTTTCGATTGAAATGACGGAAAATGACGTCAGATCGTAACGGTGCGCGC
>H_spinipennis_C
ATTCTGTTCCCGGACCACTCCTGGCTGAGGGTCGTATCTATTTGAAAGACTGTTCGGTGTCGACGTCGGTGATAGATATATATATATATATATA--TCTTAACACCGCCGACACGTCAGAGCGAGTTGGATGTCTTACGCGCCGTCGCGTTCTCCTAACGGAAAACGCGTGGACGGTGCGACATCTTGAAACGCGAAAGCGACCAGATAGCCGGCCGAACGGTAACCGATCCCGGCCGGCTATTTCGGTAAACAGCAAGCGTCGACGTGTACGTAGCGCCAGCACCGTATATAAATATACGTCTCGATTATATATACGTCTACGTGTTCGGAGTAATAGATAAATACTCTACTACCGTAAGATAATGATCGTAACGTGAAACGATCGTCGTGTCCGATATTTTCGATTGAAATGACGGAAAATGACGTCCGATYGTAACGGTGCGCGC
>H_spinipennis_D
ATTCTGTTCCCGGACCACTCCTGGCTGAGGGTCGTATCTATTTGAAAGACTGTTCGGTGTCGACGTCGGTGATAGATATATATA------------TCTTAACACCGCCGACACGTCGGAGCGAGTTGGATGTCTTACGCGCCGTCGCGTTCTCCTAACGGAAAACGCGTGGACGGTGCGACATCTTGAAACGCGAAAGCGACCAGATAGCCGGCCGAACGGTAACCGATCCCGGCCGGCTATTTCGGTAAACAGCAAGCGTCGACGTGTACGTAGCGCCAGCACCGTATATAAATATACGTCTCGATTATATATACGTCTACGTGTTCGGAGTAATAGATAAATACTCTACTACCGTAGGATAATGATCGTAACGTGAAACGATCGTCGTGTCCGATATTTTCGATTGAAATGACGGAAAATGACGTCAGATCGTAACGGTGCGCGC
>H_spinipennis_E
ATTCTGTTCCCGGACCACTCCTGGCTGAGGGTCGTATCTATTTGAAAGACTGTTCGGTGTCGACGTCGGTGATAGATATATATATATATA------TCTTAACACCGCCGACACGTCGGAGCGAGTTGGATGTCTTACGCGCCGTCGCGTTCTCCTAACGGAAAACGCGTGGACGGTGCGACATCTTGAAACGCGAAAGCGACCAGATAGCCGGCCGAACGGTAACCGATCCCGGCCGGCTATTTCGGTAAACAGCAAGCGTCGACGTGTACGTAGCGCCAGCACCGTATATAAATATACGTCTCGATTATATATACGTCTACGTGTTCGGAGTAATAGATAAATACTCTACTACCGTAGGATAATGATCGTAACGTGAAACGATCGTCGTGTCCGATATTTTCGATTGAAATGACGGAAAATGACGTCAGATCGTAACGGTGCGCGC
>H_spinipennis_F
ATTCTGTTCCCGGACCACTCCTGGCTGAGGGTCGTATCTATTTGAAAGACTGTTCGGTGTCGACGTCGGTGATAGATATATATATATATATATA--TCTTAACMCCGCCGACACGTCGGAGCGAGTTGGATGTCTTACGCGCCGTCGCGTTYTCCTAACGGAAAACGCGTGGACGGTGCGACATCTTGAAACGCGAAAGCGACCAGATAGCCGGCCGAACGGTAACCGATCCCGGCCGGCTATTTCGGTAAACAGCAAGCGTCGACGTGTACGTAGCSCCAGCCCCGTATATAAATATACGTCTCGATTATATATACGTCTACGTGTTCGGAGTAATAGATAAATACTCTACTACCGTAGGATAATGATCGTAACGTGAAACGATCGTCGTGTCCGATATTTTCGATTGAAATGACGGAAAATGACGTCAGATCGTAACGGTGCGCGC
>H_spinipennis_G
ATTCTGTTCCCGGACCACTCCTGGCTGAGGGTCGTATCTATTTGAAAGACTGTTCGGTGTCGACGTCGGTGATAGATATATATA------------TCTTAACACCGCCGACACGTCGGAGCGAGTTGGATGTCTTACGCGCCGTCGCGTTCTCCTAACGGAAAACGCGT--ACGGTGCGACATCTTGAAACGCGAAAGCGACCAGATAGCCGGCCGAACGGTAACCGATCCCGGCCGGCTATTTCGGTAAACAGCAAGCGTCGACGTGTACGTAGCGCCAGCACCGTATATAAATATACGTCTCGATTATATATACGTCTACGTGTTCGGAGTAATAGATAAATACTCTACTACCGTAGGATAATGATCGTAACGTGAAACGATCGTCGTGTCCGATATTTTCGATTGAAATGACGGAAAATGGCGTCAGATCGTAACGGTGCGCGC
>H_spinipennis_H
ATTCTGTTCCCGGACCACTCCTGGCTGAGGGTCGTATCTATTTGAAAGACTGTTCGGTGTCGACGTCGGTGATAGATATATATATATATATATA--TCTTAACACCGCCGACACGTCAGAGCGAGTTGGATGTCTTACGCGCCGTCGCGTTCTCCTAACGGAAAACGCGTGGACGGTGCGACATCTTGAAACGCGAAAGCGACCAGATAGCCGGCCGAACGGTAACCGATCCCGGCCGGCTATTTCGGTAAACAGCAAGCGTCGACGTGTACGTAGCSCCAGCCCCGTATATAAATATACGTCTCGATTATATATACGTCTACGTGTTCGGAGTAATAGATAAATACTCTACTACCGTAGGATAATGATCGTAACGTGAAACGATCGTCGTGTCCGATATTTTCGATTGAAATGACGGAAAATGACGTCAGATCGTAACGGTGCGCGC
>H_spinipennis_I
ATTCTGTTCCCGGACCACTCCTGGCTGAGGGTCGTATCTATTTGAAAGACTGTTCGGTGTCGACGTCGGTGATAGATATATATATATATATATA--TCTTAACMCCSCCGACACGTCGGAGCGAGTTGGATGTCTTACGCGCCGTCGCGTTCTCCTAACGGAAAACGCGTGGACGGTGCGACATCTTGAAACGCGAAAGCGACCAGATAGCCGGCCGAACGGTAACCGATCCCGGCCGGCTATTTCGGTAAACAGCAAGCGTCGACGTGTACGTAGCGCCAGCACCGTATATAAATATACGTCTCGATTATATATACGTCTACGTGTTCGGAGTAATAGATAAATACTCTACTACCGTAAGATAATGATCGTAACGTGAAACGATCGTCGTGTCCGATATTTTCGATTGAAATGACGGAAAATGACGTCAGATCGTAACGGTGCGCGC
>H_spinipennis_J
ATTCTGTTCCCGGACCACTCCTGGCTGAGGGTCGTATCTATTTGAAAGACTGTTCGGTGTCGACGTCGGTGATAGATATATATATATATATATATATCTTAACACCGCCGACACGTCAGAGCGAGTTGGATGTCTTACGCGCCGTCGCGTTCTCCTAACGGAAAACGCGTGGACGGTGCGACATCTTGAAACGCGAAAGCGACCAGATAGCCGGCCGAACGGTAACCGATCCCGGCCGGCTATTTCGGTAAACAGCAAGCGTGGACGTGTACGTAGCGCCAGCCCCGTATATAAATATACGTCTCGATTATATATACGTCTACGTGTTCGGAGTAATAGATAAATACTCTACTACCGTAGGATAATGATCGTAACGTGAAACGATCGTCGTGTCCGATATTTTCGATTGAAATGACGGAAAATGACGTCAGATCGTAACGGTGCGCGC
>H_spinipennis_M
ATTCTGTTCCCGGACCACTCCTGGCTGAGGGTCGTATCTATTTGAAAGACTGTTCGGTGTCGACGTCGGTGATAGATATATATATATATATATA--TYTTAACCCCGCCGACACGTCGGAGCGAGTTGGATGTYTTACGCGCCGTCGCGTTTTCCTAACGGAAAACGCGTGGACGGTGCGACATCTTGAAACGCGAAAGCGACCAGATAGCCGGCCGAACGGTAACCGATCCCGGCCGGCTATTTCGGTAAACAGCAAGCGTGGACGTGTACGTAGCGCCAGCCCCGTATATAAATATACGTCTCGATTATATATACGTYTACGTGTTCGGAGTAATAGATAAATACTYTACTACCGTAGGATAATGATCGTAACGTGAAACGATCGTCGTGTCCGATATTTTCGATTGAAATGACGGAAAATGACGTCAGATCGTAACGGTGCGCGC
>H_spinipennis_N
ATTCTGTTCCCGGACCACTCCTGGCTGAGGGTCGTATCTATTTGAAAGACTGTTCGGTGTCGACGTCGGTGATAGATATATATATATATAT-----TCTTAACACCGCCGACACGTCAGAGCGAGTTGGATGTCTTACGCGCCGTCGCGTTCTCCTAACGGAAAACGCGTGGACGGTGCGACATCTTGAAACGCGAAAGCGACCAGATAGCCGGCCGAACGGTAACCGATCCCGGCCGGCTATTTCGGTAAACAGCAAGCGTGGACGTGTACGTAGCCCCAGCCCCGTATATAAATATACGTCTCGATTATATATACGTCTACGTGTTCGGAGTAATAGATAAATACTTTACTACCGTAGGATAATGATCGTAACGTGAAACGATCGTCGTGTCCGATATTTTCGATTGAAATGACGGAAAATGACGTCAGATCGTAACGGTGCGCGC
>H_spinipennis_O
ATTCTGTTCCCGGACCACTCCTGGCTGAGGGTCGTATCTATTTGAAAGACTGTTCGGTGTCGACGTCGGTGATAGATATATATATATATATATA--TCTTAACACCGCCGACACGTCGGAGCGAGTTGGATGTCTTACGCGCCCTCGCGTTCTCCTAACGGAAAACGCGTGGACGGTGCGACATCTTGAAACGCGAAAGCGACCAGATAGCCGGCCGAACGGTAACCGATCCCGGCCGGCTATTTCGGTAAACAGCAAGCGTCGACGTGTACGTAGCGCCAGCCCCGTATATAAATATACGTCTCGATTATATATACGTCTACGTGTTCGGAGTAATAGATAAATACTTTACTACCGTAGGATAATGATCGTAACGTGAAACGATCGTCGTGTCCGATATTTTCGATTGAAATGACGGAAAATGACGTCAGATCGTAACGGTGCGCGC
>H_spinipennis_1.1
ATTCTGTTCCCGGACCACTCCTGGCTGAGGGTCGTATCTATTTGAAAGACTGTTCGGTGTCGACGTCGGTGATAGATATATATATATATATA----TCTTAACACCGCCGACACGTCGGAGCGAGTTGGATGTCTTACGCGCCGTCGCGTTCTCCTAACGGAAAACGCGTGGACGGTGCGACATCTTGAAACGCGAAAGCGACCAGATAGCCGGCCGAACGGTAACCGATCCCGGCCGGCTATTTCGGTAAACAGCAAGCGTCGACGTGTACGTAGCGCCAGCACCGTATATAAATATACGTCTCGATTATATATACGTCTACGTGTTCGGAGTAATAGATAAATACTCTACTACCGTAGGATAATGATCGTAACGTGAAACGATCGTCGTGTCCGATATTTTCGATTGAAATGACGGAAAATGACGTCCGATCGTAACGGTGCGCGC
>H_spinipennis_1.2
ATTCTGTTCCCGGACCACTCCTGGCTGAGGGTCGTATCTATTTGAAAGACTGTTCGGTGTCGACGTCGGTGATAGATATATATATATATATATATATCTTAACACCSCCGACACGTCGGAGCGAGTTGGATGTCTTTCGCGCCGTCGCGTTCTCCTAACGGAAAACGCGTGGACGGTGCGACATCTTGAAACGCGAAAGCGACCAGATAGCCGGCCGAACGGTAACCGATCCCGGCCGGCTATTTCGGTAAACAGCAAGCGTCGACGTGTACGTAGCGCCAGCACCGTATATAAATATACGTCTCGATTATATATACGTCTACGTGTTCGGAGTAATAGATAAATACTCTACTACCGTAGGATAATGATCGTAACGTGAAACGATCGTCGTGTCCGATATTTTCGATTGAAATGACRGAAAATGGCGTCCGATCGTAACGGTGCGCGC
>H_spinipennis_1.3
ATTCTGTTCCCGGACCACTCCTGGCTGAGGGTCGTATCTATTTGAAAGACTGTTCGGTGTCGACGTCGGTGATAGATATATATATATATATATA--TCTTAACACCCCCGACACGTCGGAGCGAGTTGGATGTCTTTCGCGCCGTCGCGTTTTCCTAACGGAAAACGCGTGGACGGTGCGACATCTTGAAACGCGAAAGCGACCAGATAGCCGGCCGAACGGTAACCGATCCCGGCCGGCTATTTCGGTAAACAGCAAGCGTCGACGTGTACGTAGCGCCAGCACCGTATATAAATATACGTCTCGATTATATATACGTCTACGTGTTCGGAGTAATAGATAAATACTCTACTACCGTAGGATAATGATCGTAACGTGAAACGATCGTCGTGTCCGATATTTTCGATTGAAATGACGGAAAATGGCGTCAGATCGTAACGGTGCGCGC
>H_spinipennis_1.4
ATTCTGTTCCCGGACCACTCCTGGCTGAGGGTCGTATCTATTTGAAAGACTGTTCGGTGTCGACGTCGGTGATAGATATATATATATATATATA--TCTTAACACCCCCGACACGTCGGAGCGAGTTGGATGTCTTACGCGCCGTCGCGTTCTCCTAACGGAAAACGCGTGGACGGTGCGA--TCTCGAAACGCGAAAGCGACCAGAKAGCCGGCCGAACGGTAACCGATCCCGGCCGGCTWTTTCGGTAAACAGCAAGCGTCGACGTGTACGTAGCGCCAGCCCCGTATATAAATATACGTCTCGATTATATATACGTCTACGTGTTCGGAGTAATAGATAAATACTCTACTACCGTAGGATAATGATCGTAACGTGAAACGATCGTCGTGTCCGATATTTTCGATTGAAATGACGGAAAATGACGTCAGATCGTAACGGTGCGCGC
>H_spinipennis_2.1
ATTCTGTTCCCGGACCACTCCTGGCTGAGGGTCGTATCTATTTGAAAGACTGTTCGGTGTCGACGTCGGTGATAGATATATATATATATATATA--TCTCAACACCCCCGACACGCCGGAGCGAGTTGGATGTCTTWCGCGCCGTCGCGTTCTCCCAACGGAAAACGCGCGGACGGTGCGACATCTTGAAACGCGAAAGCGACCAGATAGCCGGCCGAACGGTAACCGATCCCGGCCGGCTWTTTCGGTAAACAGCAAGCGTCGACGTGTACGTAGCGCCAGCACCGTATATAAATATACGTCTCGATTATATATACGTCTACGTGTTCGGAGTAATAGATAAATACTCTACTACCGTAGGATAATGATCGTAACGTGAAACGATCGTCGTGTCCGATATTTTCGATTGAAATGCCGGAAAATGACGTCAGATCGTAACGGTGCGCGC
>H_spinipennis_2.2
ATTCTGTTCCCGGACCACTCCTGGCTGAGGGTCGTATCTATTTGAAAGACTGTTCGGTGTCGACGTCGGTGATAGATATATATATATATATATATATCTTAACMCCCCCGACACGTCGGAGCGAGTTGGATGTCTTWCGCGCCGTCGCGTTCTCCTAACGGAAAACGCGTGGACGGTGCGACATCTTGAAACGCGAAAGCGACCAGATAGCCGGCCGAACGGTAACCGATCCCGGCCGGCTATTTCGGTAAACAGCAAGCGTCGACGTGTACGTAGCGCCAGCACCGTATATAAATATACGTCTCGATTATATATACGTCTACGTGTTCGGAGTAATAGATAAATACTCTACTACCGTAGGATAATGATCGTAACGTGAAACGATCGTCGTGTCCGATATTTTCGATTGAAATGACGGAAAATGGCGTCAGATCGTAACGGTGCGCGC
>H_spinipennis_3.1
ATTCTGTTCCCGGACCACTCCTGGCTGAGGGTCGTATCTATTTGAAAGACTGTTCGGTGTCGACGTCGGTGATAGATATATATATATATATATATATCTTAACACCGCCGACACGTCGGAGCGAGTTGGATGTCTTACGCGCCGTCGCGTTCTCCTAACGGAAAACGCGTGGACGGTGCGACATCTTGAAACGCGAAAGCGACCAGATAGCCGGCCGAACGGTAACCGATCCCGGCCGGCTATTTCGGTAAACAGCAAGCGTCGACGTGTACGTAGCGCCAGCACCGTATATAAATATACGTCTCGATTATATATACGTCTACGTGTTCGGAGTAATAGATAAATACTCTACTACCGTAGGATAATGATCGTAACGTGAAACGATCGTCGTGTCCGATATTTTCGATTGAAATGACGGAAAATGGCGTCAGATCGTAACGGTGCGCGC
>H_spinipennis_4.2
ATTCTGTTCCCGGACCACTCCTGGCTGAGGGTCGTATCTATTTGAAAGACTGTTCGGTGTCGACGTCGGTGATAGATATATATATATATATATATATCTTAACCCCGCCGACACGTCGGAGCGAGTTGGATGTCTTACGCGCCGTCGCGTTCTCCTAACGGAAAACGCGCGGACGGTGCGACATCTTGAAACGCGAAAGCGACCAGATAGCCGGCCGAACGGTAACCGATCCCGCCCGGCTATTTCGGTAAACAGCAAGCGTCGACGTGTACGTAGCGCCAGCACCGTATATAAATATACGTCTCGATTATATATACGTCTACGTGTTCGGAGTAATAGATAAATACTCTACTACCGTAGGATAATGATCGTAACGTGAAACGATCGTCGTGTCCGATATTTTCGATTGAAATGACGGAAAATGGCGTCAGATCGTAACGGTGCGCGC
>H_spinipennis_4.3
ATTCTGTTCCCGGACCACTCCTGGCTGAGGGTCGTATCTATTTGAAAGACTGTTCGGTGTCGACGTCGGTGATAGATATATATATATATATATA--TCTCAACACCGCCGACACGCCGGAGCGAGTTGKATGTCTYACGCGCCGYCGCGTTCTCCTAACGGAAAACGCGCGGACGGTGCGACATCTTGAAACGCGAAAGCGACCAGAKAGCCGGCCGAACGGTAACCGATCCCGSCCGGCTATTTYGGTAAACAGCAAGCGTCGACGTGTACGTAGCGCCAGCCCCGTATATAAATATACGTCTCGATTATATATACGTCTACGTGTTCGGAGTAATAGATAAATACTCTACTACCGTAGGATAATGATCGTAACGTGAAACGATCGTCGTGTCCGATATTTTCGATTGAAATGACGGAAAATGGCGTCCGATCGTAACGGTGCGCGC
>H_spinipennis_6.1
ATTCTGTTCCCGGACCACTCCTGGCTGAGGGTCGTATCTATTTGAAAGACTGTTCGGTGTCGACGTCGGTGATAGATATATATATATATATA----TCTCAACMCCGCCGACACGTCGGAGCGAGTTGGATGTCTTACGCGCCGTCGCGTTCTCCYAACGGAAAACGCCTGGACGGTGCGACATCYCGAAACGCGAAAGCGACCAGATAGCCGGCCGAACGGTAACCGATCCCGCCCGGCTATTTYGGTAAACAGCAAGCGTCGACGKGTACGTAGCSCCAGCCCCGTATATAAAWATACGTCTCGATTATATATACGTCTACGTGTTCGGAGTAATAGATAAATACTYTACTACCGTAGGATAATGATCGTAACGTGAAACGATCGTCGTGTCCGATATTTTCGATTGAAATGCCGGAAAATGGCGTCAGATCGTAACGGTGCGCGC
>H_spinipennis_6.2
ATTCTGTTCCCGGACCACTCCTGGCTGAGGGTCGTATCTATTTGAAAGACTGTTCGGTGTCGACGTCGGTGATAGATATATATATATATATATATATCTTAACACCCCCGACACGTCGGAGCGAGTTGGATGTCTTTCGCGCCGTCGCGTTCTCCTAACGGAAAACGCGYGGACGGTGCGACATCTTGAAACGCGAAAGCGACCAGATAGCCGGCCGAACGGTAACCGATCCCGGCCGGCTATTTCGGTAAACAGCAAGCGTCGACGTGTACGTAGCGCCAGCACCGTATATAAATATACGTCTCGATTATATATACGTCTACGTGTTCGGAGTAATAGATAAATACTCTACTACCGTAGGATAATGATCGTAACGTGAAACGATCGTCGTGTCCGATATTTTCGATTGAAATGACGGAAAATGGCGTCAGATCGTAACGGTGCGCGC
>H_spinipennis_6.3
ATTCTGTTCCCGGACCACTCCTGGCTGAGGGTCGTATCTATTTGAAAGACTGTTCGGTGTCGACGTCGGTGATAGATATATATATATATATATA--TCTCAACMCCSCCGACACGYCGGAGCGAGTTGTATGTYTCACGCGCCGTCGCGTTCTCCTAACGGAAAACGCGGGGACGGTGCGACATCTTGAAACGCGAAAGCGACCAGATAGCCGGCCGAACGGTAACCGATCCCGGCCGGCTATTTCGGTAAACAGCAAGCGTCGACGTGTACGTAGCGCCAGCACCGTATATAAATATACGTCTCGATTATATATACGTCTACGTGTTCGGAGTAATAGATAAATACTCTACTACCGTAGGATAATGATCGTAACGTGAAACGATCGTCGTGTCCGATATTTTCGATTGAAATGACGGAAAATGGCGTCCGATCGTAACGGTGCGCGC
